# Supplementary material for: Validation of factor structures of the Drinking Motives Questionnaire among the Czech young and adult general population
Source: BMC Psychol. 2024 Sep 27;12:505. doi: 10.1186/s40359-024-02002-2 (PMC11438167; doi:10.1186/s40359-024-02002-2)
Supplement: Supplementary file 1 — Supplementary Material 1. [file 40359_2024_2002_MOESM1_ESM.xlsx]

## Sheet: S1 - Alcohol users, 15-64 yrs
	Supplement Table S1: Item descrtiptive statistics and pairwise polychoric correlations. Past 12 months alcohol users only, age of 15–64 years, Czechia (2022).
	DMQ item	Item descriptive statistics					Polychoric correlations																				Item distribution, absolute frequencies
		Number of obs.	Mean	Standard deviation	Minimum	Maximum	DMQ1	DMQ2	DMQ3	DMQ4	DMQ5	DMQ6	DMQ7	DMQ8	DMQ9	DMQ10	DMQ11	DMQ12	DMQ13	DMQ14	DMQ15	DMQ16	DMQ17	DMQ18	DMQ19	DMQ20	Almost never/Never (1)	Some of the time (2)	Half of the time (3)	Most of the time (4)	Almost always/Always (5)
	DMQ1	1123	1.8415	1.08127	1	5	1																				572	300	152	55	44
	DMQ2	1123	1.89403	1.08891	1	5	0.404	1																			533	335	135	81	39
	DMQ3	1123	2.28851	1.2745	1	5	0.377	0.596	1																		404	308	169	167	75
	DMQ4	1123	1.75601	1.09331	1	5	0.755	0.424	0.421	1																	647	250	126	53	47
	DMQ5	1123	2.03295	1.18809	1	5	0.388	0.529	0.725	0.492	1																498	308	157	102	58
	DMQ6	1123	1.90116	1.15933	1	5	0.625	0.489	0.563	0.652	0.684	1															571	284	128	88	52
	DMQ7	1123	1.83437	1.16897	1	5	0.472	0.46	0.631	0.526	0.648	0.706	1														635	230	116	93	49
	DMQ8	1123	1.37044	0.872382	1	5	0.405	0.663	0.401	0.497	0.567	0.509	0.499	1													893	124	56	20	30
	DMQ9	1123	1.51647	0.988546	1	5	0.462	0.53	0.587	0.561	0.582	0.628	0.701	0.684	1												815	141	93	43	31
	DMQ10	1123	2.19679	1.24657	1	5	0.414	0.49	0.681	0.447	0.697	0.691	0.723	0.413	0.677	1											431	318	170	130	74
	DMQ11	1123	2.23865	1.24103	1	5	0.362	0.459	0.7	0.39	0.7	0.61	0.607	0.431	0.579	0.717	1										410	322	169	157	65
	DMQ12	1123	1.60819	1.00781	1	5	0.382	0.583	0.52	0.435	0.644	0.564	0.575	0.773	0.641	0.528	0.59	1									729	219	94	48	33
	DMQ13	1123	1.98664	1.18095	1	5	0.464	0.445	0.558	0.538	0.574	0.64	0.815	0.402	0.701	0.701	0.607	0.532	1								523	304	139	102	55
	DMQ14	1123	2.35174	1.30612	1	5	0.288	0.479	0.749	0.326	0.684	0.592	0.636	0.414	0.6	0.72	0.787	0.538	0.627	1							389	300	174	170	90
	DMQ15	1123	1.86643	1.14772	1	5	0.544	0.421	0.569	0.598	0.685	0.626	0.639	0.482	0.603	0.602	0.63	0.571	0.623	0.595	1						591	271	134	74	53
	DMQ16	1123	2.98753	1.43356	1	5	0.152	0.411	0.506	0.169	0.446	0.399	0.434	0.241	0.388	0.592	0.556	0.322	0.434	0.608	0.336	1					236	243	152	283	209
	DMQ17	1123	1.76937	1.13023	1	5	0.795	0.441	0.459	0.76	0.472	0.719	0.536	0.467	0.591	0.55	0.472	0.471	0.579	0.434	0.579	0.311	1				656	236	119	58	54
	DMQ18	1123	1.92609	1.19747	1	5	0.371	0.513	0.678	0.423	0.669	0.603	0.752	0.465	0.75	0.75	0.669	0.583	0.749	0.707	0.614	0.56	0.526	1			587	239	145	97	55
	DMQ19	1123	1.34996	0.849382	1	5	0.498	0.576	0.587	0.616	0.717	0.666	0.663	0.767	0.776	0.621	0.581	0.792	0.646	0.57	0.717	0.31	0.587	0.722	1		903	123	49	20	28
	DMQ20	1123	1.36509	0.829659	1	5	0.466	0.575	0.473	0.588	0.633	0.594	0.58	0.821	0.695	0.542	0.542	0.801	0.542	0.473	0.624	0.283	0.57	0.601	0.883	1	879	143	61	15	25

## Sheet: S2 - Young, 15-24 yrs 
	Supplement Table S2: Item descrtiptive statistics and pairwise polychoric correlations. Past 12 months alcohol users only, adolescent and young age of 15–24 years, Czechia (2022).
	DMQ item	Item descriptive statistics					Polychoric correlations																				Item distribution, absolute frequencies
		Number of obs.	Mean	Standard deviation	Minimum	Maximum	DMQ1	DMQ2	DMQ3	DMQ4	DMQ5	DMQ6	DMQ7	DMQ8	DMQ9	DMQ10	DMQ11	DMQ12	DMQ13	DMQ14	DMQ15	DMQ16	DMQ17	DMQ18	DMQ19	DMQ20	Almost never/Never (1)	Some of the time (2)	Half of the time (3)	Most of the time (4)	Almost always/Always (5)
	DMQ1	163	2	1.13855	1	5	1																				72	45	27	12	7
	DMQ2	163	2.30061	1.1974	1	5	0.343	1																			49	57	25	23	9
	DMQ3	163	3.01227	1.2668	1	5	0.38	0.41	1																		23	38	38	42	22
	DMQ4	163	1.98159	1.23964	1	5	0.697	0.342	0.406	1																	84	32	21	18	8
	DMQ5	163	2.7362	1.32324	1	5	0.27	0.276	0.631	0.54	1																36	42	33	33	19
	DMQ6	163	2.17178	1.29384	1	5	0.676	0.362	0.484	0.68	0.58	1															70	37	26	18	12
	DMQ7	163	2.14724	1.26312	1	5	0.428	0.198	0.64	0.395	0.561	0.607	1														70	39	23	22	9
	DMQ8	163	1.45399	0.950649	1	5	0.236	0.618	0.092	0.512	0.341	0.361	0.144	1													123	20	11	4	5
	DMQ9	163	1.87117	1.11747	1	5	0.352	0.258	0.56	0.464	0.498	0.59	0.562	0.557	1												88	29	29	13	4
	DMQ10	163	2.66871	1.31024	1	5	0.367	0.197	0.678	0.317	0.658	0.55	0.606	0.132	0.627	1											36	48	32	28	19
	DMQ11	163	2.76687	1.33134	1	5	0.221	0.155	0.662	0.303	0.658	0.394	0.573	0.171	0.462	0.612	1										36	40	32	36	19
	DMQ12	163	1.77301	1.13475	1	5	0.228	0.378	0.339	0.393	0.43	0.4	0.428	0.693	0.564	0.409	0.439	1									97	30	18	12	6
	DMQ13	163	2.27607	1.20845	1	5	0.332	0.219	0.566	0.339	0.483	0.489	0.769	0.141	0.558	0.588	0.486	0.358	1								55	45	36	17	10
	DMQ14	163	2.8589	1.3094	1	5	0.227	0.193	0.719	0.25	0.666	0.514	0.616	0.09	0.504	0.663	0.753	0.319	0.54	1							30	41	35	36	21
	DMQ15	163	2.38037	1.31566	1	5	0.471	0.175	0.501	0.627	0.689	0.576	0.653	0.223	0.431	0.563	0.543	0.441	0.588	0.56	1						55	42	30	21	15
	DMQ16	163	3.31288	1.37671	1	5	0.158	0.217	0.527	0.105	0.438	0.306	0.377	-0.098	0.261	0.581	0.486	0.066	0.415	0.568	0.373	1					22	31	23	48	39
	DMQ17	163	1.96319	1.22166	1	5	0.825	0.307	0.444	0.759	0.393	0.773	0.421	0.296	0.461	0.444	0.277	0.332	0.317	0.332	0.539	0.248	1				85	28	31	9	10
	DMQ18	163	2.39264	1.29784	1	5	0.296	0.311	0.778	0.391	0.651	0.533	0.725	0.182	0.669	0.736	0.671	0.407	0.687	0.767	0.56	0.578	0.439	1			52	46	28	23	14
	DMQ19	163	1.54601	1.05528	1	5	0.412	0.361	0.495	0.629	0.663	0.503	0.522	0.635	0.688	0.516	0.464	0.694	0.5	0.436	0.658	0.146	0.467	0.577	1		116	26	7	7	7
	DMQ20	163	1.50307	0.918763	1	5	0.327	0.491	0.42	0.594	0.554	0.456	0.392	0.76	0.606	0.394	0.343	0.778	0.389	0.208	0.444	-0.038	0.398	0.408	0.785	1	115	25	15	5	3

## Sheet: S3 - Adult, 25-64 yrs
	Supplement Table S3: Item descrtiptive statistics and pairwise polychoric correlations. Past 12 months alcohol users only, adult age of 25–64 years, Czechia (2022).
	DMQ item	Item descriptive statistics					Polychoric correlations																				Item distribution, absolute frequencies
		Number of obs.	Mean	Standard deviation	Minimum	Maximum	DMQ1	DMQ2	DMQ3	DMQ4	DMQ5	DMQ6	DMQ7	DMQ8	DMQ9	DMQ10	DMQ11	DMQ12	DMQ13	DMQ14	DMQ15	DMQ16	DMQ17	DMQ18	DMQ19	DMQ20	Almost never/Never (1)	Some of the time (2)	Half of the time (3)	Most of the time (4)	Almost always/Always (5)
	DMQ1	960	1.81458	1.06953	1	5	1																				500	255	125	43	37
	DMQ2	960	1.825	1.05461	1	5	0.407	1																			484	278	110	58	30
	DMQ3	960	2.16562	1.23499	1	5	0.37	0.607	1																		381	270	131	125	53
	DMQ4	960	1.71771	1.06244	1	5	0.764	0.43	0.414	1																	563	218	105	35	39
	DMQ5	960	1.91354	1.12133	1	5	0.404	0.549	0.72	0.475	1																462	266	124	69	39
	DMQ6	960	1.85521	1.12923	1	5	0.612	0.503	0.57	0.641	0.703	1															501	247	102	70	40
	DMQ7	960	1.78125	1.14445	1	5	0.475	0.493	0.621	0.546	0.656	0.719	1														565	191	93	71	40
	DMQ8	960	1.35625	0.85811	1	5	0.431	0.672	0.446	0.487	0.607	0.534	0.557	1													770	104	45	16	25
	DMQ9	960	1.45625	0.952557	1	5	0.478	0.566	0.566	0.576	0.574	0.627	0.72	0.711	1												727	112	64	30	27
	DMQ10	960	2.11667	1.2181	1	5	0.416	0.524	0.667	0.464	0.692	0.713	0.738	0.459	0.671	1											395	270	138	102	55
	DMQ11	960	2.14896	1.20292	1	5	0.379	0.492	0.691	0.396	0.692	0.642	0.602	0.473	0.582	0.725	1										374	282	137	121	46
	DMQ12	960	1.58021	0.982551	1	5	0.406	0.616	0.547	0.438	0.685	0.592	0.599	0.788	0.658	0.545	0.613	1									632	189	76	36	27
	DMQ13	960	1.9375	1.16977	1	5	0.483	0.472	0.546	0.57	0.582	0.663	0.819	0.445	0.723	0.714	0.619	0.559	1								468	259	103	85	45
	DMQ14	960	2.26562	1.28652	1	5	0.289	0.509	0.744	0.326	0.672	0.598	0.63	0.465	0.601	0.72	0.785	0.57	0.633	1							359	259	139	134	69
	DMQ15	960	1.77917	1.09372	1	5	0.556	0.444	0.556	0.585	0.664	0.63	0.625	0.528	0.621	0.593	0.629	0.594	0.622	0.582	1						536	229	104	53	38
	DMQ16	960	2.93229	1.43638	1	5	0.144	0.433	0.494	0.172	0.435	0.409	0.434	0.295	0.397	0.587	0.56	0.36	0.429	0.609	0.312	1					214	212	129	235	170
	DMQ17	960	1.73646	1.11129	1	5	0.789	0.46	0.458	0.757	0.485	0.705	0.553	0.496	0.611	0.564	0.501	0.496	0.62	0.446	0.583	0.315	1				571	208	88	49	44
	DMQ18	960	1.84688	1.16182	1	5	0.378	0.532	0.645	0.422	0.655	0.61	0.752	0.512	0.756	0.743	0.655	0.612	0.756	0.685	0.607	0.549	0.537	1			535	193	117	74	41
	DMQ19	960	1.31667	0.80518	1	5	0.511	0.609	0.594	0.607	0.722	0.697	0.686	0.795	0.791	0.633	0.594	0.812	0.674	0.586	0.723	0.332	0.609	0.745	1		787	97	42	13	21
	DMQ20	960	1.34167	0.811758	1	5	0.488	0.584	0.472	0.581	0.642	0.618	0.609	0.832	0.709	0.563	0.571	0.804	0.564	0.511	0.654	0.337	0.6	0.63	0.904	1	764	118	46	10	22
